# Supplementary material for: Haplotype analysis of the HFE gene among populations of Northern Eurasia, in patients with metabolic disorders or stomach cancer, and in long-lived people
Source: BMC Genet. 2016 Jun 17;17:83. doi: 10.1186/s12863-016-0396-z (PMC4912798; doi:10.1186/s12863-016-0396-z)
Supplement: Additional file 1: Table S1. — Pearson’s correlation matrix between HFE genotype frequency profiles. Values in bold are different from 0 with a significance level alpha = 0.05. MS + AH: metabolic syndrome associated with arterial hypertension, T2DM: type 2 diabetes mellitus, FLD: fatty liver disease, St. cancer: stomach cancer, LL: long lived. (XLSX 13 kb) [file 12863_2016_396_MOESM1_ESM.xlsx]

## Sheet: Лист1
Correlation matrix (Pearson (n)):
Variables	Russian adolescents	Russian isolate	Germans	Tatars	Shorians	Khakas	Yukaghirs	Koryaks	Nivkhs	Evenks	Nanaians	Yakuts	Eskimos	MS+AH men	MS+AH women	FLD	DM2T	St. cancer	LL men	LL women
Russian adolescents	1	0.96194	0.783624	0.850314	0.660029	0.735364	0.605933	0.199768	0.115059	0.393317	0.388287	0.687613	0.42429	0.891992	0.967665	0.91579	0.910393	0.949013	0.959084	0.924185
Russian isolate	0.96194	1	0.698575	0.886671	0.697983	0.790438	0.637532	0.216013	0.125608	0.409608	0.416601	0.756389	0.485813	0.8887	0.96312	0.912817	0.905309	0.944357	0.941831	0.918582
Germans	0.783624	0.698575	1	0.561376	0.344932	0.398195	0.314519	0.0271738	-0.0806498	0.194877	0.194005	0.338728	0.11057	0.852695	0.749799	0.83478	0.762601	0.756659	0.75571	0.727677
Tatars	0.850314	0.886671	0.561376	1	0.910224	0.904151	0.846899	0.53249	0.414103	0.643315	0.620113	0.911992	0.723988	0.829631	0.891841	0.841634	0.849417	0.855104	0.8243	0.917522
Shorians	0.660029	0.697983	0.344932	0.910224	1	0.889954	0.92557	0.752774	0.690348	0.795528	0.764703	0.887344	0.856425	0.641859	0.716702	0.61299	0.66415	0.648489	0.607254	0.76008
Khakas	0.735364	0.790438	0.398195	0.904151	0.889954	1	0.882077	0.612535	0.609095	0.743994	0.554468	0.949742	0.880736	0.68075	0.779185	0.698091	0.693958	0.721809	0.741692	0.78511
Yukaghirs	0.605933	0.637532	0.314519	0.846899	0.92557	0.882077	1	0.798868	0.785913	0.87044	0.628057	0.905353	0.881166	0.602564	0.660025	0.585085	0.625663	0.567072	0.568064	0.725411
Koryaks	0.199768	0.216013	0.0271738	0.53249	0.752774	0.612535	0.798868	1	0.904308	0.941477	0.699773	0.625129	0.855658	0.171994	0.199097	0.164203	0.154595	0.108035	0.191518	0.277426
Nivkhs	0.115059	0.125608	-0.0806498	0.414103	0.690348	0.609095	0.785913	0.904308	1	0.898782	0.538722	0.592458	0.856829	0.0982103	0.153423	0.0839098	0.100563	0.0506211	0.100523	0.213898
Evenks	0.393317	0.409608	0.194877	0.643315	0.795528	0.743994	0.87044	0.941477	0.898782	1	0.638045	0.711488	0.909696	0.366275	0.39641	0.360012	0.350611	0.317536	0.386195	0.446319
Nanaians	0.388287	0.416601	0.194005	0.620113	0.764703	0.554468	0.628057	0.699773	0.538722	0.638045	1	0.517214	0.59362	0.379396	0.376048	0.273015	0.3875	0.396511	0.296338	0.424878
Yakuts	0.687613	0.756389	0.338728	0.911992	0.887344	0.949742	0.905353	0.625129	0.592458	0.711488	0.517214	1	0.840103	0.641185	0.750009	0.70081	0.676491	0.666007	0.701434	0.780474
Eskimos	0.42429	0.485813	0.11057	0.723988	0.856425	0.880736	0.881166	0.855658	0.856829	0.909696	0.59362	0.840103	1	0.373603	0.466924	0.398024	0.370263	0.383507	0.450886	0.496708
MS+AH men	0.891992	0.8887	0.852695	0.829631	0.641859	0.68075	0.602564	0.171994	0.0982103	0.366275	0.379396	0.641185	0.373603	1	0.925846	0.93945	0.971089	0.936397	0.820451	0.946501
MS+AH women	0.967665	0.96312	0.749799	0.891841	0.716702	0.779185	0.660025	0.199097	0.153423	0.39641	0.376048	0.750009	0.466924	0.925846	1	0.930858	0.938247	0.965527	0.939196	0.95994
FLD	0.91579	0.912817	0.83478	0.841634	0.61299	0.698091	0.585085	0.164203	0.0839098	0.360012	0.273015	0.70081	0.398024	0.93945	0.930858	1	0.917374	0.919922	0.903937	0.925285
DM2T	0.910393	0.905309	0.762601	0.849417	0.66415	0.693958	0.625663	0.154595	0.100563	0.350611	0.3875	0.676491	0.370263	0.971089	0.938247	0.917374	1	0.957632	0.812533	0.971812
St. cancer	0.949013	0.944357	0.756659	0.855104	0.648489	0.721809	0.567072	0.108035	0.0506211	0.317536	0.396511	0.666007	0.383507	0.936397	0.965527	0.919922	0.957632	1	0.898652	0.950258
LL men	0.959084	0.941831	0.75571	0.8243	0.607254	0.741692	0.568064	0.191518	0.100523	0.386195	0.296338	0.701434	0.450886	0.820451	0.939196	0.903937	0.812533	0.898652	1	0.859096
LL women	0.924185	0.918582	0.727677	0.917522	0.76008	0.78511	0.725411	0.277426	0.213898	0.446319	0.424878	0.780474	0.496708	0.946501	0.95994	0.925285	0.971812	0.950258	0.859096	1
Values in bold are different from 0 with a significance level alpha=0.05
